# Supplementary material for: Distance Measurement and Data Analysis for Civil Aviation at 1000 Frames per Second Using Single-Photon Detection Technology
Source: Sensors (Basel). 2025 Jun 24;25(13):3918. doi: 10.3390/s25133918 (PMC12251673; doi:10.3390/s25133918)
Supplement: Supplementary file 1 [file sensors-25-03918-s001.zip]

Archive with 1 entries (1 files):
- sensors-3622407-SI.pdf
